# Supplementary material for: Prevalence of Positive Screening of Sleep-Disordered Breathing Among Children and Adolescents in Orthodontic Settings: A Systematic Review
Source: J Clin Med. 2026 Jan 19;15(2):802. doi: 10.3390/jcm15020802 (PMC12841678; doi:10.3390/jcm15020802)
Supplement: Supplementary file 1 [file jcm-15-00802-s001.zip]

Archive with 1 entries (1 files):
- jcm-4091778-supplementary.pdf
